# Supplementary material for: Photodegradation and van der Waals Passivation of Violet Phosphorus
Source: Nanomaterials (Basel). 2024 Feb 25;14(5):422. doi: 10.3390/nano14050422 (PMC10935355; doi:10.3390/nano14050422)
Supplement: Supplementary file 1 [file nanomaterials-14-00422-s001.zip]

Archive with 1 entries (1 files):
- nanomaterials-2846056-supplementary.pdf
